# Supplementary material for: Aversive stimulus-tuned responses in the CA1 of the dorsal hippocampus
Source: Nat Commun. 2023 Oct 27;14:6841. doi: 10.1038/s41467-023-42611-w (PMC10611787; doi:10.1038/s41467-023-42611-w)
Supplement: Supplementary file 4 — Source Data [file 41467_2023_42611_MOESM4_ESM.xlsx]

## Sheet: Figure 1h
Figure 1h											Post hoc Tukey test:
		Q (aAP-PC)	M (aAP-PC)	Q (aAP-nPC)	M (aAP-nPC)	Q (naAP-PC)	M (naAP-PC)	Q (naAP-nPC)	M (naAP-nPC)		group 1	group 2	mean	std err	q-stat	mean-crit	lower	upper	p-value	Cohen d
	Frequency (Hz)	2.34515	3.95351	13.8609	9.83939	1.94596	2.24852	1.75076	1.7574		3_4	5_	2.48827	0.29804	8.34876	1.08278	1.40549	3.57105	2.61319e-08	0.768973
		4.58561	6.21724			0.607903	0.678783	0.203985	0.47929		3_4	6_7_9_10	1.2654	0.198552	6.37315	0.72134	0.544062	1.98674	4.18905e-05	0.391059
						4.92063	5.20287	2.17156	1.95266		3_4	8_11	3.05521	0.201189	15.1858	0.730919	2.32429	3.78613	-4.92495e-13	0.944182
				0.279817	0.332197	2.62749	2.30769	7.74063	8.58073		5_	6_7_9_10	1.22287	0.253783	4.81855	0.921994	0.300872	2.14486	0.00375509	0.377914
				0.0440613	0.264674	5.68997	8.06255	5.83452	6.63145		5_	8_11	0.566946	0.255851	2.21592	0.929507	-0.362561	1.49645	0.397962	0.175209
		2.32407	1.40793	0.0229885	0.182282	0.917258	3.07016	1.13408	0.87574		6_7_9_10	8_11	1.78981	0.126708	14.1255	0.460329	1.32948	2.25014	-4.92495e-13	0.553123
		1.50685	1.75893	1.56314	1.16919	2.71327	2.34066	15.4623	14.3364
		8.88802	11.0127	2.50255	2.29501	5.03816	7.75909	1.37251	1.01691
				1.9949	1.5766	2.31543	3.34235	2.89632	3.43449
				1.36416	2.18887	3.64471	2.67625	0.605201	0.530854
		2.55169	2.24182	0.552934	1.41056	0.72408	2.459	1.94934	1.67117
		1.02958	1.32235	9.05963	11.2004	1.20297	4.94505	4.52752	6.98563
		2.03733	2.11006	3.96673	6.57399	6.72746	10.0735	16.4688	17.7447
		5.78346	5.91123	5.90005	5.03991	1.83857	3.33897
		1.52039	0.776863	2.54766	2.89995	6.85512	7.75824
		3.59822	3.2854	1.03864	2.32586	4.07565	4.24683
		1.07783	1.45612	2.17259	3.18972	1.99527	3.33559
		1.17145	2.37116	3.97733	4.39366	11.696	13.5993
		1.86611	0.95467	3.8815	3.40733	3.18271	3.93153
		1.70694	2.43091	0.828439	1.1766	11.0794	9.28064
		4.93638	7.65483	8.29675	9.55495	3.25701	4.89772
		3.12259	4.71436	2.39619	1.19847	5.02465	3.66272
		4.41898	3.88913	5.48223	6.84527
		2.38173	1.98252	1.23699	0.481137
		1.55043	1.66739	5.63318	4.38163
		1.51053	0.769525	1.25502	0.825588	3.24771	6.94496
		5.64132	6.5669	5.03916	3.53855	7.75229	2.0565	0.316514	0.259133
		4.40523	5.10377	1.9052	1.03663	3.32569	4.46176	0.568807	0.281539
		1.15141	0.633534	1.61824	1.19628	2.13303	2.99854	0.0229358	0.000974184
		8.64465	7.65756	2.62081	3.07818	4.3578	5.83147	0.399083	0.00487092
		3.96941	5.19716	1.12828	0.560962	0.750958	0.562158	0	0.000974184
		6.7076	9.12671	1.90881	2.54456	0.931034	0.411229	0.37156	0.306868
		10.1086	8.43255	1.82686	2.14718	0.544061	0.455705	0.169725	0.135412
		6.73908	11.7144	0.691322	1.25943	0.348659	1.39482	0.637615	0.764735
		2.98907	5.22804	1.83512	3.4327	0.227969	0.542472	0.146789	0.13736
		2.14541	1.94965	3.2157	2.70796	0.333333	0.865476	0.279817	0.309791
		22.5521	19.8598	0.21102	0.684902			0.316092	0.341232
		21.5983	21.8361	0.431419	0.203501			0.511494	0.278527
		7.50201	10.2172	1.48183	0.925602			0.331418	0.344149
		2.28352	1.41066	0.323564	0.478118			0.91954	0.182282
		1.47976	3.39191	0.236811	0.413567	1.87346	3.02965	2.55172	5.19431
		6.54147	9.63915	0.499414	0.995624	5.03704	4.5904	1.01916	1.44149
		1.5863	3.17769	0.248535	0.157549	2.1358	2.13194	0.578544	0.324462
		3.6136	3.94314	2.75264	0.992341	14.4722	17.5198	1.2567	0.827561
		4.9593	4.98086	0.487691	0.578775	2.2716	2.22463	0.519157	0.765585
		16.119	15.2674	1.34738	1.68796	4.91049	4.90689	2.46552	1.42982
		1.80165	2.48223	1.28561	1.05795	3.15123	3.70772
		8.29366	8.77966	1.43895	1.19267	0.993827	3.26931
		0.849562	1.43466			5.39198	5.11315
		5.68882	7.16348			1.20988	1.5524
		4.80732	4.97868			0.503086	2.00752
		4.4611	8.56315			3.76852	1.55073	0.296296	0.364092
		9.30603	9.13067			1.7037	1.30605	0	0.00250522
		1.93045	2.98633			0.574074	0.588727	0.595679	0.659708
		3.91139	7.5626			3.37963	4.68309	0.469136	0.694781
		3.80938	4.00875			1.59568	1.79708	0.0185185	0.0359081
		4.42298	5.0924			5.96296	6.3382	0	0.000835073
		4.50232	8.0678			2.53086	4.05846	1.64506	2.32902
		7.71716	5.41061			1.5216	2.75908	0.330247	0.434238
		1.15353	3.42701			4.85185	2.23299	0.00617284	0.011691
		2.36321	2.00765			2.37346	2.8476	11.9753	13.9415
		4.20402	4.06889			1.29012	0.749061	0.410494	0.489353
		4.01752	5.39639			5.08642	4.58038	0.743827	0.934447
		4.35909	6.08311			2.78395	2.66472	0.126543	0.341545
		7.08913	5.33844			2.28311	0.94375	0.515432	1.77119
		1.9562	1.50908			9.46728	8.80804	6.37654	6.40668
		6.29008	7.4122			0.523592	0.770536	0.00925926	0.0141962
		3.16198	3.71309			1.35464	2.02143	2.12037	1.68768
		6.91942	9.39171			2.39269	2.09554	0	0
		4.80289	7.21192			0.767123	0.7625	5.18113	3.59911
		5.00661	5.64509			1.20244	2.05	1.55251	2.83482
		6.8095	9.46996			6.21309	5.92054	0.773212	0.951786
		5.39793	11.9646			6.17656	7.70268	5.45205	3.52679
		3.39421	3.52864			2.49315	2.93393	0.164384	0.0821429
		8.13182	10.449			2.14307	1.5625	0.316591	0.176786
		8.82521	8.06428			3.14155	5.18304	0.687976	0.308036
		2.24876	1.37867			8.72451	7.17321	0.115677	0.175
		3.29959	2.49744			9.20244	8.86429	1.46119	0.89375
		3.8938	4.26828			1.55556	1.60179	1.59209	0.958036
		5.79421	5.37028			0.4414	0.379464	0.270928	0.154464
		2.32066	2.6055			7.54033	7.56071	0.292237	0.125893
		0.623681	1.91357			0.410959	0.514286	0.112633	0.0741071
		0.630715	1.26039			0.155251	0.265179	0.12481	0.0419643
		1.74209	2.52735			0.368341	0.36875	1.54033	2.39018
		0.450176	1.63786			9.40335	8.43571	0.401826	0.898214
		1.6468	3.01139			6.98021	7.93661	0.246575	0.28125
		5.01672	7.23824			2.41096	2.78393	0.907154	0.339286
						4.11568	5.13571	1.04414	0.832143
						1.58904	1.98929	3.75038	1.84286
						0.69102	2.61339	0.852359	0.733036
						1.22983	2.20357	0.937595	0.482143
						3.15466	3.50587	6.85682	10.1155
						0.0137678	0.025364	2.28821	4.22264
						5.60257	7.43166	2.46168	3.10662
						3.78109	5.52842	0.0156035	0.168154
						0.0284534	0.00469704	0.276274	0.227337
						4.57045	5.783	0.00137678	0.000939408
						3.78614	4.30719	1.33226	0.898074
						0.943878	0.582596	3.57687	2.54674
						1.48406	2.38174	0.100046	0.0479098
						1.75702	0.984308	1.42864	1.47675
						3.33673	3.88074	2.56631	4.34664
						2.27487	2.76006	1.01285	1.31987
						0.834821	2.14665	0.576411	0.256458
						1.49298	3.00371	12.9362	13.6872
						6.48023	10.8097	1.30335	1.28981
						1.21811	1.54922	6.36117	7.74354
						1.39286	2.23452	0.50849	0.66604
						1.21301	2.55635	0.00780174	0.0131517
						5.84821	8.51583	0.130794	0.484735
						0.240434	1.00599	2.95089	2.86895
						1.58546	1.002	5.34832	5.4946
						8.71939	7.11098	0.0596604	0.0751527
						3.41582	2.49815	0.0142267	0.0385157
						2.05548	2.48331	0.0390087	0.28558
						2.78763	3.54979	3.08169	3.45233
						3.15242	2.44736	0.599358	0.303429
								1.27811	0.658525
								0.0830656	0.0807891
								10.816	12.9742
								0.000917852	0.000939408
								16.1115	19.7933
								9.63393	13.9623
								0.305485	0.202568
								3.23788	4.15806
						1.9842	2.20044	1.58929	1.64451
						1.46726	3.07411	0.280612	0.135806
						3.88024	3.11147	4.9088	5.96348
						2.72114	2.62382	2.09821	3.24964
						3.41758	3.571	5.33099	4.84565
						5.11631	6.25025	0.21875	0.163195
						0.332855	0.683671	0.517219	0.752639
						0.787191	0.65957	0.489158	0.292725
						3.75445	2.08877	0.651148	0.870756
						1.41068	2.02169	0.475765	0.622539
						3.76709	2.55232	2.87436	2.49929
						0.816485	1.34565	3.38393	2.80057
						0.716542	1.20225	8.53253	9.57432
						0.974153	1.38542	0.17602	0.0547789
						1.4753	1.90761	0.868622	0.296719
						2.90523	2.13537	3.48724	4.76576
						2.0382	1.88793	2.74107	5.53381
						1.06203	1.75377	2.58546	2.87932
						0.938254	1.33199	3.25893	2.50385
						1.61631	1.67865	0.439413	0.410842
						1.54365	1.59751	2.30293	2.9107
						1.49914	2.75959	1.35013	1.18573
						2.41643	3.37538	0.633291	0.756063
						0.5	0.360715	1.90306	1.31641
						1.83975	2.11528
						1.18007	1.28741
						1.05055	1.48423
						0.35784	0.188793
						4.00661	2.59289
						1.52427	2.1633
						1.29594	2.91152
						2.4509	8.00328
						5.64753	6.16548
						2.728	2.33971
						1.84748	1.25942
						2.59455	1.47242
						2.58701	4.3479
						5.03347	5.21901
						1.07426	0.969416
						4.61228	4.95248	0.422746	0.377586
						0.904456	0.32059	0.759621	0.815826
						2.53602	3.14801	0.904365	0.88813
						2.06296	2.15511	0.0284319	0.0293232
						0.86278	0.604042	0.922746	0.996987
						10.7182	8.13381	0.0364733	0.0144607
						6.83618	7.74659	0.340034	0.342639
						0.921303	1.74495	2.02613	1.38903
						1.52738	2.83124	1.3722	1.22314
						2.50676	2.14582	1.8297	1.48464
						3.45999	4.42982	8.34204	6.94919
						4.61671	5.47624	1.18237	0.857602
						3.319	3.49263	0.0780315	0.145276
						2.43449	2.16876	0.265573	0.157837
						1.10042	1.81322	0.81534	0.121245
						1.80758	1.92026	0.365329	0.115784
						3.1452	2.84872	0.685436	0.762425
						1.69718	1.63681	0.950565	0.975423
						3.91177	4.01748	0.0727112	0.054615
						5.9734	6.7799	0.198626	0.27799
						4.8344	4.90715	2.23986	3.26707
						1.73443	1.72802	0.473066	0.937193
						0.941698	0.873839	0.975393	0.629711
						4.59144	4.5456	0.511195	1.28509
						0.556418	0.981977	0.662824	0.396505
						7.19619	8.33697	1.22501	0.557073
						5.20195	4.06881	1.03702	0.979792
						3.33895	2.645	0.774551	0.611141
						5.20284	9.6592	3.12569	2.92026
						4.61804	9.13162	0.455775	0.308575
						1.10885	1.41671	5.53802	2.09776
						3.99823	5.9574	8.08025	10.4391
						2.40301	2.85363	5.69009	6.2627
						4.65263	5.43528	0.0806916	0.00600765
						3.69231	2.05079	0.900466	0.285636
						0.54223	0.285636	0.405675	0.423266
						2.34582	4.40524	8.57149	11.1644
						1.9162	1.88913	0.676125	2.03441
						3.50743	2.5456	0.572822	1.06281
						4.3241	6.0639	8.44779	10.2889
						5.09909	3.63681	10.5799	14.8383
						5.84039	7.58493	7.48034	11.968
						4.69741	6.34025	26.6633	35.4198
						8.22345	8.13981	0.450101	0.293635
						2.80913	1.14091	3.94657	3.60328
						0.960319	1.87657	9.95243	11.6989
						2.34183	3.03004	0.523307	0.0325765
						2.5072	2.39377	0.156148	0.112537
						1.726	1.61278	9.81239	9.91412
						1.73221	1.93938	0.422022	0.34156
						2.36089	1.40882	0.212929	0.0661402
						6.13306	8.04139	0.663725	0.33465
						2.31653	3.93831	1.05889	0.786772
						2.53982	3.0777	0.262037	0.0108588
						4.70111	5.24014	0.37764	0.586113
						3.49748	3.01445	1.39619	2.04483
						3.0756	4.28036	0.0195775	0.0120284
						1.8004	1.58141	0.0288511	0.0273373
						3.70212	5.68059	0.0381247	0.0120284
						1.22429	1.15033	0.295209	0.300711
						6.02455	8.24383	2.87378	2.73483
						2.12968	2.39191	0.123132	0.0328048
						2.26856	2.72754	0.0618238	0.0164024
						0.908498	0.718657	0.0659454	0.0142154
						0.929599	0.567621	0.415765	0.173866
						5.93631	7.88648	0.0515198	0.0131219
						2.01304	2.18954	0.0170015	0.00109349
						4.26818	8.41856	0.738279	0.324768
						4.76041	6.17473	0.875837	0.917441
						6.50067	8.77196	0.29933	0.0393658
						5.10071	6.40079	4.0474	1.60087
						8.93497	9.90622	0.240082	0.176052
						4.09476	3.61698	2.06337	0.836523
						4.70554	8.29121	2.45337	2.73045
						9.98772	17.2705	0.052035	0.0360853
						6.81143	6.92695	4.58475	2.25041
						7.96048	11.7404	0.0618238	0.313833
						3.36682	4.66922	0.0262751	0.00656096
						1.04122	2.88792	0.0443071	0.00546747
						2.48274	3.52105	6.98764	9.21268
						2.53941	2.79169	1.30603	3.43685
						6.67027	3.36796	1.45131	1.22253
						0.176198	0.117004	0.0741886	0.0229634
						3.75219	4.97977	0.34982	0.119191
						4.81762	6.14106	0.0211231	0.00874795
						4.47347	5.91361	2.44565	2.52816
						1.18547	1.64352	0.319938	0.0295243
						2.8882	4.6561	1.38485	0.323674
						10.4101	11.7911	0.502834	0.0393658
						3.6033	7.35156	1.27975	0.167305
						0.497166	0.834336	1.25451	1.02788
						1.85317	4.60361	1.61412	0.903226
						4.54611	4.60689	0.620814	0.0557682
						0.93457	0.879169	1.01855	0.311646
						6.73107	6.64735	3.57805	3.07709
						13.5961	16.4669	4.99433	3.00383
						5.76198	6.44615	2.04379	0.706397
						5.62648	4.57299	3.83462	2.11263
						0.936115	0.788409	4.21329	4.74358
						5.79856	4.04702	0.817355	0.946437
						1.84132	2.12247	0.22314	0.0903586
						0.803709	2.26244	1.41818	0.701444
						3.53168	2.81137	2.90702	5.31532
						2.38897	5.09787	0.0578512	0.00465766
						2.55384	5.94314	1.36446	0.975314
						2.32561	4.20886	0.209917	0.0288775
						2.57754	2.80044	5.8095	3.07685
						1.04482	2.97212	5.62562	5.60596
						2.60999	2.19792	0.914463	0.633442
						3.19578	4.5216	1.77022	0.384026
						1.52499	2.79934	0.218054	0.343545
						2.53529	1.30891	0.028136	0.02407
						0.962391	2.28978	0.241501	0.703501
						6.37816	7.06069	2.34467	1.78556
						4.91448	7.92017	1.94842	2.70241
						7.57599	13.1033	0.00937866	0.00765864
						13.5652	21.1733	0.302462	0.544858
						9.88872	6.67469	0.501758	0.364333
						1.06801	0.859486	0.433763	0.565646
						1.40082	2.8912	0.848769	1.19584
						0.262236	0.188081	0.0164127	0.0678337
						6.72437	5.99125	0.056272	0.0350109
						3.31479	9.19628	1.45135	0.684902
						1.97372	5.90596	0.607268	0.250547
						3.87069	3.77802	0.187573	0.375274
						8.2576	9.04975	0.028136	0.047046
						7.49459	8.85511	0.091442	0.14442
						1.55796	2.9076	1.86401	2.16411
						0.913447	0.574084	3.31067	2.40591
						7.57496	10.3204	3.11841	3.32385
						4.356	8.27009	0.17585	0.0722101
						0.691396	2.18589	0.241501	0.0525164
						5.2643	7.86113	0.846424	0.642232
						3.07883	2.7556	6.56741	8.30306
						12.4652	14.9459	0.3517	1.42232
						2.70376	6.82996	1.83822	1.19584
						5.28078	6.37835	0.189918	0.126915
						1.92684	0.393658	0.0117233	0.0153173
						2.53735	4.55768	0.0586166	0.0754923
						2.90211	5.42482	0.832356	1.03063
						4.52602	4.86933	0.028136	0.00437637
						3.27254	5.16676	0.0398593	0.0645514
						1.90933	1.55167	0.143025	0.130197
						4.85884	8.35429	2.89332	2.1302
						6.27821	6.58283	0.00234467	0.00109409
						1.42149	2.08943	0.084408	0.133479
						1.5124	1.98323	0.0304807	0.00109409
						4.5	7.37308	0	0
						0.482231	0.312995	0	0
						1.05785	1.47834	0.00234467	0
						5.2314	4.80391	0.07034	0.0754923
						7.10331	5.99534	0.00234467	0.00656455
						1.5657	1.71495	0.410317	0.862144
						6.33967	7.99721	0.117233	0.158643
						3.56074	4.11365	0.405627	1.03063
						5.50785	5.76246	0.335287	0.474836
						5.05455	5.25664	0.260258	0.354486
						1.54008	1.71309	0.792497	1.9628
						7.1657	9.51653	0.0961313	0.143326
						2.73264	3.02375	0.0257913	0.0765864
						2.26446	1.87145	0.614302	0.7407
						3.80083	5.46903	0.00234467	0.00218818
						0.470248	0.379134	2.30669	1.41555
						8.91446	7.80158	0.178779	0.279346
						2.67149	5.93759	2.85683	1.46409
						1.88512	0.942711	1.23401	0.965825
						5.73512	4.43037	2.07485	0.635958
						0.841735	1.58862	1.48474	0.552749
						0.560375	1.1477	0.74782	0.646855
						1.31536	3.64989	1.81904	1.17781
						0.206331	1.04048	0.478198	0.31897
						1.78429	2.16083	0.224564	0.128777
						1.31301	2.54705	5.63881	5.59089
						1.50293	3.06893	3.94331	3.03616
						8.23212	5.67834	3.54797	2.94799
						0.609613	2.75164
						0.349355	1.14114
						3.28019	5.05689
						4.40797	2.67834
						0.368113	0.681619
						4.43376	4.47046
						2.51583	1.7954
						5.85229	10.9278
						6.96835	6.22867
						1.82181	2.60722
						0.208675	0.664114
						8.6612	8.3337
						1.41149	2.0547
						0.164127	1.07987
						1.57796	2.50109
						0.513482	0.810722
						0.119578	1.03501
						12.1679	15.7761
						2.56613	4.77959
						5.03924	3.51857
						1.36846	1.01634
						4.43096	3.21545
						0.614826	0.853888
						2.75945	5.50669
						6.56831	10.5468

## Sheet: Figure 2j
Figure 2j
		aAP-PC	aAP-nPC	nAP-PC	nAP-nPC		Kruskal-Wallis test			Dunn-Holland-Wolfe post hoc test
	No. of postsyn. Ins	1	1	1	0		Num_Groups	4			Difference	SE	Q	Qc	Conclusion
		1	0	0	0		Num_Valid_Data	838		0_vs_3	251.527	27.8394	9.03494	2.63826	0
		0	0	0	0		Alpha	0.05		0_vs_1	116.567	41.6486	2.79882	2.63826	0
		0	0	0	0		H	124.528		0_vs_2	93.1266	27.6434	3.36885	2.63826	0
		0	0	1	0		Hc_Chi_square_approx	7.81473		2_vs_3	158.4	17.484	9.05972	2.63826	0
		0	0	1	0		P_Chi_square_approx	0		2_vs_1	23.4402	35.5706	0.658978	2.63826	1
		4	0	0	0		Hc_Wallace_approx	7.81532		1_vs_3	134.96	35.7231	3.77795	2.63826	0
		1	3	0	1		P_Wallace_approx	0
		0	0	0	0
		0	1	0	0
		1	0	1	0
		1	2	0	1
		1	2	0	0
		3	3	1	0
		1	0	0	0
		2	0	1	0
		1	1	0	1
		2	3	0	1
		2	3	1	1
		0	1	0	0
		1	2	0	1
		1	1	1	0
		1	7	0	0
		1	0	3	1
		1	5	1	2
		2	2	2	1
		2	5	2	1
		3	2	3	0
		2	3	2	0
		3	4	4	1
		3	1	1	0
		3	4	1	0
		1	4	0	0
		5	4	0	0
		0	5	1	0
		0	3	1	1
		2	0	0	0
		3	0	0	0
		3	0	0	0
		3	0	0	1
		2	0	0	0
		2	1	1	2
		2	0	0	0
		1	1	1	2
		2	0	0	1
		0	0	0	0
		2	4	0	0
		3	1	0	0
		3		0	0
		3		0	0
		2		0	0
		3		0	0
		1		0	0
		5		0	0
		7		0	0
		6		0	1
		3		1	0
		4		0	0
		1		0	0
		2		0	0
		2		0	0
		3		1	0
		4		0	0
		5		0	0
		6		2	0
		5		2	0
		5		1	0
		3		3	0
		9		1	0
		5		0	2
		2		2	0
		4		4	1
		4		4	4
		3		3	0
		5		3	1
		4		4	0
		3		0	1
		5		2	3
		2		1	2
		1		0	0
		3		2	0
		0		2	0
		0		3	1
		1		1	3
		0		2	0
		1		2	0
		2		4	0
				5	3
				4	1
				2	1
				1	0
				2	1
				0	1
				1	0
				1	0
				0	0
				0	0
				0	0
				0	0
				2	0
				0	0
				2	1
				3	0
				0	0
				2	0
				2	0
				0	0
				4	0
				2	0
				1	0
				2	0
				0	0
				2	0
				1	0
				1	1
				2	1
				1	0
				0	0
				0	0
				1	0
				0	0
				0	0
				0	0
				3	0
				0	1
				1	0
				1	0
				0	0
				3	0
				0	3
				0	0
				1	0
				1	0
				0	0
				1	2
				0	3
				0	0
				1	2
				1	0
				1	0
				2	3
				1	1
				2	0
				3	1
				0	0
				1	1
				2	1
				2	0
				1	1
				0	2
				0	0
				1	1
				1	1
				1	0
				1	0
				3	1
				2	0
				0	0
				0	0
				1	0
				1	1
				3	1
				0	0
				0	0
				1	2
				0	2
				2	1
				0	0
				1	1
				2	1
				0	1
				2	0
				0	0
				0	1
				4	0
				1	0
				4	0
				1	0
				1	1
				1	0
				0	3
				1	0
				3	1
				1	2
				2	1
				1	1
				2	0
				1	0
				2	1
				4	1
				2	0
				2	1
				3	1
				1	0
				5	1
				2	2
				3	1
				1	0
				2	0
				0	1
				2	2
				3	0
				1	2
				4	3
				3	5
				2	2
				4	1
				1	0
				1	0
				3	1
				5	0
				1	0
				2	1
				2	2
				2	0
				1	0
				2	0
				2	0
				2	1
				2	2
				4	0
				2	0
				2	0
				1	1
				4	1
				3	0
				3	0
				0	0
				0	1
				2	0
				1	0
				3	0
				2	2
				2	1
				2	1
				4	1
				1	0
				1	1
				3	1
				2	2
				2	0
				2	0
				2	0
				3	1
				0	3
				2	0
				1	0
				2	1
				4	0
				0	4
				2	1
				2	1
				3	1
				4	1
				2	2
				2	2
				2	1
				1	3
				1	2
				2	4
				2	1
				0	3
				1	3
				4	2
				2	1
				2	1
				2	4
				2	3
				3	2
				3	1
				0	0
				3	1
				2	4
				2	0
				3	0
				2	0
				1	0
				2	1
				3	3
				5	1
				9	0
				6	1
				1	0
				3	0
				1	0
				8	0
				6	2
				4	0
				1	1
				3	0
				6	0
				1	2
				1	0
				4	0
				5	0
				3	0
				0	0
				2	0
				6	0
				3	2
				5	0
				2	0
				5	1
				4	3
				4	1
				5	1
				2	1
				5	0
				3	1
				4	0
				2	1
				2	0
				2	0
				2	0
				2	0
				6	1
				1	0
				5	0
				2	1
				3	0
				3	1
				2	0
				6	0
				1	0
				0	1
				6	0
				2	0
				5	1
				5	1
				5	0
				3	0
				1	0
				0	0
				2	0
				0	0
				1	1
				1	1
				3	3
				0	3
				0
				0
				1
				2
				0
				2
				0
				1
				0
				0
				0
				0
				1
				0
				1
				0
				0
				0
				0
				0
				0
				0
				0
				3
				2

## Sheet: Figure 3b
Figure 3b		aAP	aAP	aAP	iAP	iAP	iAP
		pre-Sph	Disc	post-Sph	pre-Sph	Disc	post-Sph
	Proportion	0.264706	0.441176	0.294118	0	0.205882	0
		0.275641	0.448718	0.211538	0.0192308	0.0961538	0.0128205
		0.259259	0.574074	0.296296	0.0185185	0.0555556	0.037037
		0.285714	0.362637	0.21978	0	0.0769231	0
		0.461538	0.307692	0.153846	0	0.192308	0

## Sheet: Figure 3e
Figure 3e		aAP	aAP	aAP	iAP	iAP	iAP
		pre-Sph	Disc	post-Sph	pre-Sph	Disc	post-Sph
	Proportion	0.642857	0.571429	0.428571	0	0.285714	0
		0.45	0.2	0.3	0.15	0.6	0.1
		0.625	0.375	0.5	0	0.1875	0
		0.433333	0.233333	0.4	0.1	0.466667	0.1
		0.375	0.375	0.25	0.25	0.25	0.25

## Sheet: Figure 5c
Figure 5c
		aAP	PC
		2.17938	5.07119
		1.90832	5.45752
		3.2492
		3.26949	2.85255
		3.03957	2.00735
		1.57135	4.12034
		1.63474	1.9017
		3.13326	4.01469
		1.67645	1.9017
		2.71568	4.01469
		3.52305	5.70509
		2.72513	2.113
		1.13348	4.64859
		4.45217	3.81446
		2.93476	1.49016
		1.49852	4.75424
		2.34702	1.49016
		1.49852	2.9582
		0.422599	5.49379
		3.58309	2.65231
		1.61334	3.69774
		1.83492	2.64125
		3.67817	3.82224
		0.25356
		1.34339	3.69774
		0.943315
		3.52054	3.90904
		1.9072	1.27886
		0.943315	1.58475
		2.84912	3.69774
		1.34116	2.9582
		0.660572	3.80339
		4.77745	2.9582
		1.77097
		1.17435	2.44101
		1.59248	1.4791
		3.74324	5.70509
		2.72457	4.22599
		0.419809	5.87733
		1.19436	4.43729
		1.22606	2.113
		1.79154	2.00735
		3.14271
		3.66845	1.58475
		1.83492	3.90904
		2.78685
		2.61892	4.13141
		1.9072	3.90904
			2.113
			1.49016
			3.69774
			1.49016
			2.64125
			5.21464
			1.70146
			4.64859
			2.00735
			4.43729
			2.64125
			3.90904
			4.33164
			2.00735
			4.55401
			4.12034
			1.37345
			2.42995
			1.37345
			2.9582
			1.9017
			2.9582
			1.58475
			5.03771
			1.58475
			1.79605
			3.27514
			4.96554
			2.9582
			4.01469
			4.75424
			4.64859
			3.48644
			2.64125
			4.01469
			1.79605
			3.60316
			3.06385
			3.07491
			3.69774
			5.17684
			2.64125
			1.37345
			1.79605
			1.79605
			2.7469
			4.55401
			2.9582
			1.4791
			5.70509
			4.75424
			6.02204
			2.9582
			3.16949
			2.22971
			2.7469
			1.17321
			4.22599
			1.91276
			3.38079
			2.7469
			1.38451
			1.79605
			3.59209
			3.90904

## Sheet: Figure 5e
Figure 5e
							Kruskal-Wallis test			Dunn-Holland-Wolfe post hoc test
		aAP-PC	aAP-nPC	nAP-PC	nAP-nPC		Num_Groups	4			Difference	SE	Q	Qc	Conclusion
	Ripple participation	0.68272	0.779037	0.436261	0.294618		Num_Valid_Data	783		0_vs_3	283.096	28.1186	10.0679	2.63826	0
		0.750708		0.243626	0.0368272		Alpha	0.05		0_vs_1	126.581	41.6548	3.03882	2.63826	0
				0.365439	0.133144		H	145.698		0_vs_2	114.37	27.7501	4.12141	2.63826	0
			0	0.31728	0.872521		Hc_Chi_square_approx	7.81473		2_vs_3	168.726	17.709	9.52774	2.63826	0
			0	0.753541	0.643059		P_Chi_square_approx	0		2_vs_1	12.2117	35.4693	0.344289	2.63826	1
		0	0.0238095	0.252125	0.33711		Hc_Wallace_approx	7.81536		1_vs_3	156.515	35.7584	4.37701	2.63826	0
		0.218182	0.288889	0.464589	0.906516		P_Wallace_approx	0
		0.814286	0.387302	0.600567	0.271955
			0.0920635	0.424929	0.560907
			0.336508	0.566572	0.280453
		0.306954	0.206349	0.328612	0.371105
		0.434053	0.813333	0.356941	0.66289
		0.342926	0.477707	0.614731	0.917847
		0.347722	0.82866	0.461756
		0.18705	0.341121	0.78187
		0.407674	0.280374	0.577904
		0.282974	0.272586	0.439093
		0.465228	0.506231	0.92068
		0.262222	0.4081	0.396601
		0.351111	0.129283	0.711048
		0.62	0.686916	0.507082
		0.317778	0.297508	0.478754
		0.717778	0.548287
		0.555556	0.316199
		0.493333	0.470405
		0.448889	0.297508	0.666667
		0.637778	0.660436	0	0.333333
		0.64	0.101246	0.666667	1
		0.164444	0.267913	0.666667	0
		0.833333	0.400312	1	0
		0.633333	0.238318	0.0714286	0
		0.677778	0.283489	0.202381	0
		0.826667	0.433498	0.154762	0
		0.717778	0.103448	0.0357143	1
		0.364428	0.389163	0.0833333	0
		0.36194	0.334975	0.0952381	0
		0.807214	0.238095		0.119048
		0.904229	0.333333		0.0833333
		0.692786	0.47619		0.0357143
		0.506219	0.380952		0.119048
		0.318408	0.285714	0	0.0595238
		0.674455	0.142857	1	0.25
		0.199377	0.238095	0.5	0.0357143
		0.317757	1	1	0.202381
		0.543614	0.666667	0.5	0.0357143
		0.274143	0.496403	0	0.345238
		0.503115	0.434053	1
		0.680685	0.326139	0
		0.339564		0
		0.53271		0
		0.767913		0.5
		0.540498		0.5	0
		0.70405		0.5	0
		0.437695		0	0
		0.419003		1	0
		0.646417		0	0
		0.61838		0.5	0
		0.490654		0.5	0
		0.676012		0	0
		0.292835		0	0
		0.492212		0	0
		0.400312		0	0
		0.5		0.5	0
		0.431464		0.5	0
		0.602804		0.472727	0
		0.426929		0.472727	1
		0.658456		0.109091	0
		0.553366		0.236364	0
		0.607553		0.4	0
		0.394089		0.0909091	0.854545
		0.681445		0.109091	0
		0.743842		0.563636	0.345455
		0.804598		0.745455	0.854545
		0.446634		0.509091	0.0727273
		0.702791		0.236364	0.127273
		0.696223		0.381818	0.181818
		0.513957		0.2	0.0181818
		0.622332		0.636364	0.545455
		0.507389		0.2	0.2
		0.619048		0.218182	0.127273
		0.405583		0.763636	0.145455
		0.238095		0.309091	0.0363636
		0.142857		0.181818	0.127273
		0.285714		0.163636	0.309091
		0.238095		0.781818	0.0909091
		0.172662		0.690909	0.0545455
		0.42446		0.454545	0.327273
				0.690909	0.381818
				0.581818	0.509091
				0.145455	0.0909091
				0.236364	0.2
				0.0342857	0.557143
				0.0257143	0.0371429
				0.271429	0.0514286
				0.0714286	0
				0.04	0.128571
				0.114286	0.00571429
				0.00857143	0.397143
				0.00634921	0.465714
				0.32381	0.12
				0.130159	0.0228571
				0.180952	0.111429
				0.244444	0.145714
				0.187302	0.422857
				0.387302	0.0942857
				0.165079	0.56
				0.0761905	0.0742857
				0.0825397	0.00571429
				0.139683	0.00285714
				0.374603	0.00285714
				0.0634921	0.0342857
				0.330159	0.0371429
				0.44127	0.00285714
				0.444444	0.00857143
				0.438095	0.02
				0.24127	0.102857
				0.546032	0.0771429
					0.262857
					0
					0.0514286
					0.00285714
					0.0714286
					0.460317
					0.114286
					0.35873
				0.297362	0.209524
				0.266187	0.174603
				0.263789	0.0984127
				0.302158	0.00634921
				0.398082	0.288889
				0.467626	0.152381
				0.107914	0.152381
				0.153477	0.155556
				0.119904	0.168254
				0.22542	0.111111
				0.258993	0.314286
				0.134293	0.361905
				0.182254	0.47619
				0.398082	0.142857
				0.316547	0.142857
				0.378897	0.342857
				0.160671	0.247619
				0.311751	0.447619
				0.270983	0.4
				0.254197	0.180952
				0.551559	0.330159
				0.333333	0.304762
				0.304556	0.193651
				0.141487	0.495238
				0.553957
				0.347722
				0.275779
				0.364508
				0.184652
				0.404444
				0.408889
				0.415556
				0.62
				0.337778
				0.397778
				0.733333
				0.453333
				0.0422222
				0.297778
				0.515556	0.247002
				0.213333	0.151079
				0.262222	0.11271
				0.404444	0.0335731
				0.135556	0.352518
				0.468889	0.0719424
				0.484444	0.230216
				0.326667	0.191847
				0.402222	0.410072
				0.366667	0.438849
				0.324444	0.529976
				0.635556	0.275779
				0.366667	0.0511111
				0.62	0.08
				0.375556	0.275556
				0.222222	0.0844444
				0.464444	0.32
				0.428889	0.0444444
				0.395556	0.0888889
				0.728889	0.0488889
				0.648889	0.408889
				0.248889	0.0666667
				0.282222	0.111111
				0.715556	0.128889
				0.202222	0.364444
				0.695556	0.406667
				0.608889	0.0466667
				0.386667	0.175556
				0.595556	0.488889
				0.653333	0.104444
				0.388889	0.726667
				0.582222	0.766667
				0.351111	0.528889
				0.764444	0.02
				0.344444	0.206667
				0.0888889	0.137778
				0.488889	0.748889
				0.395556	0.28
				0.342222	0.268889
				0.464444	0.804444
				0.615556	0.742222
				0.631111	0.33758
				0.693333	0.33758
				0.817778	0.121019
				0.188889	0.0477707
				0.326667	0.623134
				0.593333	0.20398
				0.628889	0.0584577
				0.517778	0.685323
				0.377778	0.175373
				0.207006	0.10199
				0.232484	0.156716
				0.194268	0.241294
				0.347134	0.0982587
				0.455414	0.088785
				0.410828	0.202492
				0.388535	0.0202492
				0.366242	0.017134
				0.605096	0.0233645
				0.378981	0.0545171
				0.516169	0.330218
				0.411692	0.00778816
				0.471393	0.0436137
				0.186567	0.05919
				0.197761	0.228972
				0.235075	0.0109034
				0.257463	0.0249221
				0.516169	0.0996885
				0.424129	0.403427
				0.666667	0.213396
				0.424129	0.869159
				0.633085	0.137072
				0.502488	0.330218
				0.847015	0.372274
				0.696517	0.00778816
				0.488806	0.313084
				0.529851	0.0327103
				0.389408	0.0140187
				0.244548	0.0545171
				0.38785	0.503115
				0.303738	0.221184
				0.345794	0.26324
				0.129283	0.0498442
				0.551402	0.205607
				0.445483	0.0124611
				0.176012	0.401869
				0.123053	0.0420561
				0.277259	0.0732087
				0.577882	0.341121
				0.394081	0.420561
				0.168224	0.297508
				0.292835	0.386293
				0.512461	0.208723
				0.316199	0.370717
				0.183801	0.46729
				0.657321	0.531153
				0.669782	0.353583
				0.246106	0.41433
				0.242991	0.610592
				0.713396	0.233169
				0.264798	0.144499
				0.278816	0.118227
				0.529595	0.376026
				0.456386	0.0591133
				0.417445	0.221675
				0.403427	0.128079
				0.101246	0.249589
				0.342679	0.730706
				0.376947	0.431856
				0.428349	0.047619
				0.339564	0.142857
				0.266355	0
				0.325545	0.0952381
				0.669782	0.238095
				0.674455	0.571429
				0.517134	0.047619
				0.67757	0.0952381
				0.705607	0.047619
				0.137072	0.0952381
				0.294393	0.190476
				0.0623053	0.142857
				0.566978	0
				0.476636	0.0952381
				0.419003	0.047619
				0.380062	0.0952381
				0.61215	0
				0.5919	0
				0.291277	0.142857
				0.196262	0.238095
				0.655763	0.428571
				0.55919	0.142857
				0.214953	0.0952381
				0.638629	0.285714
				0.280374	0.428571
				0.619938	0.047619
				0.517134	0.190476
				0.404984	0.190476
				0.252336	0.047619
				0.546729	0
				0.484424	0.333333
				0.314642	0.0952381
				0.52648	0.047619
				0.345794	0
				0.386293	0.285714
				0.613707	0
				0.492611	0.333333
				0.236453	0.142857
				0.72578	0
				0.293924	0
				0.211823	0
				0.407225	0
				0.597701	0
				0.339901	0.047619
				0.853859	0
				0.295567	0.428571
				0.533662	0.190476
				0.740558	0.190476
				0.0722496	0.0952381
				0.559934	0.047619
				0.366174	0
				0.581281	0.142857
				0.622332	0.047619
				0.229885	0.726619
				0.678161	0.139089
				0.364532	0.359712
				0.167488	0.352518
				0.642036	0.846523
				0.238095	0.0839329
				0.0952381	0.136691
				0.142857	0.482014
				0	0.136691
				0.238095	0.115108
				0.0952381	0.59952
				0.285714	0.625899
				0.380952	0.57554
				0.142857
				0.0952381
				0.238095
				0.333333
				0.047619
				0.285714
				0.190476
				0.714286
				0.52381
				0.333333
				0.047619
				0.238095
				0
				0.0952381
				0.428571
				0
				0
				0.63789
				0.520384
				0.340528
				0.441247
				0.371703
				0.136691
				0.544365
				0.539568

## Sheet: Figure 5f
Figure 5f
		aAP-PC	aAP-nPC	nAP-PC	nAP-nPC		Kruskal-Wallis test			Dunn-Holland-Wolfe post hoc test
	Spike No ratio	0.156394	0.0367428	0.110725	0.0771605		Num_Groups	4			Difference	SE	Q	Qc	Conclusion
		0.115481		0.128889	0.0562914		Num_Valid_Data	777		1_vs_2	118.225	35.2001	3.35865	2.63826	0
				0.0291009	0.0183515		Alpha	0.05		1_vs_3	99.5983	35.5333	2.80296	2.63826	0
			0	0.0403599	0.0928447		H	17.5528		1_vs_0	37.1551	41.3386	0.898799	2.63826	1
			0	0.108143	0.04978		Hc_Chi_square_approx	7.81473		0_vs_2	81.0696	27.5395	2.94376	2.63826	0
		0	0.416667	0.213549	0.0982728		P_Chi_square_approx	0.000543843		0_vs_3	62.4432	27.9641	2.23298	2.63826	1
		0.0383838	0.0526316	0.112522	0.0489691		Hc_Wallace_approx	7.81537		3_vs_2	18.6264	17.6679	1.05425	2.63826	1
		0.0590696	0.0642202	0.0686419	0.0590551		P_Wallace_approx	0.000522554
			0.0150256	0.0679697	0.0760261
			0.0677887	0.0644922	0.136161
		0.0225098	0.161476	0.318097	0.0592516
		0.0948396	0.0493295	0.112858	0.104878
		0.0332676	0.0349428	0.0420683	0.0542613
		0.0102294	0.112207	0.123071
		0.0202116	0.0586451	0.0828653
		0.0265783	0.11756	0.0702685
		0.0447642	0.0711406	0.120853
		0.0887472	0.0786269	0.0768076
		0.0330245	0.0645076	0.0483871
		0.0618182	0.0758706	0.0306042
		0.049039	0.0881769	0.0599336
		0.0316626	0.0690174	0.0411346
		0.0831745	0.0753689
		0.0860015	0.140775
		0.115242	0.0538687
		0.101556	0.112479	0.00423729
		0.0521848	0.148144	0	0.0144928
		0.0569646	0.0246079	0.00413793	0.0403226
		0.0412014	0.0853231	0.00645161	0
		0.0598523	0.0811873	0.00842105	0
		0.0943818	0.0977169	0.0178571
		0.0419724	0.0766532	0.0493827	0
		0.0650439	0.0929654	0.0492958	0
		0.0495395	0.0406455	0.021978	0.0431655
		0.0628931	0.0898446	0.0672269	0
		0.0767167	0.0460036	0.0862069	0
		0.0371712	0.111111		0.0606061
		0.0610345	0.0543478		0.0337079
		0.0793699	0.0300633		0.0231214
		0.135585	0.108696		0.0354167
		0.109152	0.108911	0	0.0157658
		0.0918327	0.0140845	0.00428922	0.0789474
		0.0597597	0.0754717	0.00144509	0.00993377
		0.0393499	0.0936968	0.000639795	0.0335366
		0.0758363	0.115385	0.0013587	0.0590406
		0.00731933	0.19849	0	0.027972
		0.201887	0.197852	0.0029383
		0.0570257	0.100505	0
		0.244391		0
		0.0647528		0
		0.19312		0.00613497
		0.0749509		0.000819001	0
		0.0532027		0.00181159
		0.163064		0	0
		0.0704689		0.00456621	0
		0.144847		0	0
		0.142225		0.0015528
		0.0622497		0.00121951	0
		0.0671607		0	0
		0.205895		0	0
		0.127752		0	0
		0.0647059		0	0
		0.0750192		0.00121359	0
		0.0757594		0.00221729	0
		0.0713663		0.052	0
		0.08703		0.0118971	0.000968054
		0.0559716		0.0697674	0
		0.0798484		0.0337079	0
		0.0392953		0.0407125
		0.0334681		0.031746	0.052879
		0.0739518		0.0151899	0
		0.0654166		0.0289074	0.102362
		0.112914		0.0453425	0.0541597
		0.0538106		0.0537241	0.0925926
		0.0481224		0.0284091	0.0769231
		0.0446224		0.0261628	0.0663717
		0.113929		0.00558269	0.0263158
		0.0889167		0.0234866	0.11875
		0.0590046		0.0313112	0.0267686
		0.0509913		0.103448	0.101124
		0.0820869		0.0258377	0.104167
		0.018797		0.2	0.0540541
		0.0223048		0.27451	0.195122
		0.0174966		0.0743802	0.041502
		0.046875		0.0411136	0.121212
		0.038835		0.0248583	0.0617284
		0.0540345		0.0454545	0.100671
				0.0510355	0.0991254
				0.116858	0.0324675
				0.0660793	0.0178571
				0.0371287	0.0487013
				0.00218214	0.0198113
				0.3	0.00280786
				0.00991153	0.00391499
				0.00400534	0
				0.225806	0.0863787
				0.00451853	0.666667
				0.000484848	0.0737168
				0.00135135	0.0315627
				0.0678986	0.224771
				0.0264973	0.00256987
				0.0172018	0.0073319
				0.0313989	0.02628
				0.0863254	0.18949
				0.0888509	0.00170285
				0.00846373	0.183451
				0.0141361	0.00252507
				0.0187729	0.00180505
				0.044164	0.0588235
				0.0215921	0.00350877
				0.0636605	0.00186625
				0.0804505	0.00163034
				0.0181393	0.00769231
				0.0481703	0.0967742
				0.0766367	0.0823529
				0.0228781	0.00640357
				0.0831479	0.0229709
					0.0463196
					0
					0.00110319
					0.5
					0.00111089
					0.0167483
					0.0960334
					0.0275753
				0.0253293	0.0389246
				0.034449	0.143182
				0.0110281	0.00519683
				0.0185752	0.000607903
				0.0272269	0.0156717
				0.0176256	0.174927
				0.05522	0.0641184
				0.0288216	0.0899609
				0.00443663	0.0685602
				0.0311482	0.0495979
				0.0125029	0.0323941
				0.0316567	0.0358085
				0.042485	0.0224232
				0.0955189	0.184783
				0.0389332	0.0477239
				0.0242191	0.0298098
				0.0133859	0.023034
				0.0589508	0.0518007
				0.0584634	0.032681
				0.0248756	0.127721
				0.0941395	0.0459706
				0.0442529	0.0609353
				0.0225814	0.0704935
				0.0430787	0.0948391
				0.0683734
				0.0540277
				0.0456534
				0.247994
				0.00788474
				0.0936591
				0.101266
				0.0477569
				0.0417648
				0.0347798
				0.0731941
				0.0907382
				0.0551842
				0.00193781
				0.0837804
				0.0369124	0.0964674
				0.0715686	0.0283554
				0.0293706	0.0168307
				0.0554481	0.212121
				0.053443	0.0762527
				0.014726	0.23622
				0.0272391	0.103885
				0.108758	0.0148831
				0.082148	0.046463
				0.0470463	0.0659237
				0.0315223	0.0146659
				0.042735	0.0381346
				0.0295218	0.136364
				0.0906939	0.0617696
				0.0999194	0.10658
				0.0382634	0.0533981
				0.0435579	0.165589
				0.0958725	0.00979478
				0.0368355	0.27439
				0.0691012	0.0669643
				0.067865	0.0554236
				0.0355317	0.0346767
				0.086629	0.0286364
				0.0660487	0.0728534
				0.0940239	0.204682
				0.0518144	0.11473
				0.0459388	0.0106883
				0.0327978	0.0532341
				0.0576907	0.0448227
				0.0598118	0.0680934
				0.115554	0.0706108
				0.0552229	0.0372016
				0.0383764	0.0289855
				0.0701353	0.0604396
				0.0240154	0.0713934
				0.0433361	0.0994536
				0.0822151	0.0393627
				0.0839889	0.139016
				0.0298319	0.117647
				0.0393725	0.0542143
				0.0566038	0.0427859
				0.0429667	0.0112526
				0.0673903	0.00410208
				0.074725	0.0548712
				0.0213068	0.00344828
				0.105263	0.0317258
				0.110564	0.246334
				0.126437	0.120393
				0.12073	0.0382781
				0.0655234	0.158182
				0.0175064	0.196396
				0.0108481	0.0855491
				0.0208877	0.0981884
				0.028974	0.139092
				0.0251957	0.113233
				0.0321372	0.0815498
				0.0406424	0.394737
				0.0534714	0.214286
				0.0642614	0.256757
				0.0934541	0.0715532
				0.0574413	0.0498387
				0.0907945	0.0292887
				0.104515	0.358333
				0.0755912	0.351562
				0.113496	0.258984
				0.0195825	0.1
				0.0468839	0.575758
				0.0760449	0.0516399
				0.0624597	0.235882
				0.0905925	0.347676
				0.0406168	0.23447
				0.0503242	0.212446
				0.0672726	0.0811486
				0.203424	0.0695086
				0.0501287	0.049505
				0.0423003	0.0383189
				0.0409176	0.325
				0.0570773	0.235294
				0.108857	0.523256
				0.0815522	0.0380447
				0.0559951	0.069428
				0.0254113	0.0752574
				0.298246	0.243056
				0.0848551	0.328424
				0.0453427	0.268293
				0.0163538	0.0838424
				0.0434594	0.0466989
				0.0438816	0.0215774
				0.0362269	0.447746
				0.0579068	0.218196
				0.143005	0.145791
				0.0803447	0.136929
				0.0711695	0.242324
				0.211687	0.161356
				0.0119403	0.0933045
				0.0372869	0.0819063
				0.10211	0.105873
				0.0197784	0.0810157
				0.130435	0.115554
				0.115238	0.0839232
				0.0783436	0.201852
				0.223718	0.0241841
				0.126331	0.0463397
				0.111926	0.278571
				0.121444	0.0542096
				0.0928223	0.218504
				0.0187887	0.0167153
				0.223866	0.0704422
				0.0945519	0.199277
				0.105433	0.0013245
				0.116216	0.0322581
				0.0501931	0
				0.307816	0.0194175
				0.099273	0.007
				0.122864	0.0180505
				0.0423665	0.25
				0.0393088	0.0155039
				0.0728353	0.0046729
				0.051616	0.0162162
				0.0952556	0.0138122
				0.100196	0.571429
				0.061753	0
				0.0895244	0.00323102
				0.114853	0.003861
				0.0501797	0.0375
				0.0598952	0
				0.0720423	0
				0.115079	0.00503145
				0.146644	0.00637394
				0.0725022	0.012782
				0.0851567	0.04
				0.161699	0.0194175
				0.0773145	0.0193906
				0.0565596	0.00642628
				0.0444307	0.00666667
				0.151486	0.00765306
				0.0497561	0.0617284
				0.0628342	0.2
				0.150863	0
				0.115746	0.0394366
				0.0371087	0.166667
				0.137909	0.0588235
				0.131678	0
				0.0524865	0.00648298
				0.0970786	0
				0.128198	0.277778
				0.052459	0.307692
				0.0950413
				0.22365
				0.0613281	0
				0.0278831	0
				0.0367656	0
				0.0815519	0.00571429
				0.0940555	0
				0.028084	0.0982659
				0.0443394	0.0559441
				0.0735775	0.0720721
				0.0134156	0.00591716
				0.0359841	0.0243902
				0.0447603	0
				0.0979927	0.0152672
				0.0839313	1
				0.160808	0.196597
				0.0582673	0.272358
				0.0532096	0.0574917
				0.0278387	0.111896
				0.0568485	0.395096
				0.0194986	0.020558
				0.0083682	0.0670554
				0.00534759	0.152617
				0	0.109422
				0.00788436	0.194175
				0.00892857	0.0576105
				0.0140406	0.0991522
				0.00427229	0.107333
				0.0115385
				0.0201342
				0.00786276
				0.00478723
				0.00636943
				0.00634585
				0.00372787
				0.0124199
				0.00605653
				0.01287
				0.011236
				0.00216567
				0
				0.0428571
				0.0208024
				0
				0
				0.0326704
				0.124611
				0.0323046
				0.212427
				0.0442841
				0.0815603
				0.112721
				0.0596371

## Sheet: Figure 6b
Figure 6b
		Infield AP resp.	Outfield AP resp.
		-1.3318	0.997285
		-1.29248	0.169477
		-1.24107	-0.338213
		-1.38255	2.11953
		-1.28802	-0.0472416
		-1.17427	-0.0343837
		-1.05823	0.0230867
		-0.786321
		-1.02062	-0.501144
		-0.816425	-0.680457
		-0.771082	-0.457654
		-1.06394	1.59352
		-1.12231	0.298493
		-0.777299	0.0286468
		-1.48911	-0.140028
		-0.749507	-0.315348
		-0.458349	-0.297782
		-1.52857	-0.97405
		-0.484542	0.406745
		-0.512762	1.01229
		-0.816122	-0.674961
		-1.28616	-0.469383
		-0.638748	0.118774
		-0.980253	-0.551716
		-0.715107	-0.54669
		-0.832615	-0.311425
		-0.294436	-0.0305624
		-0.908695	-0.338376
		-1.11312	-0.247537
		-0.406234	-0.584259
		-0.46532	-0.258924
		-0.618291	1.79122
		-0.576933	-0.477099
		-0.739778	-1.01871
		-0.84574	-0.52258
		-0.571799	-0.0305266
		-0.727103	-0.622506
		-0.679644	-0.452063
		-0.730304	-0.669384
		-0.689868	-0.0355784
		-0.42919	-0.532251
		-0.205852	1.06322
		-0.930766	-0.349479
		-1.36711	-0.275704
		-0.365478	0.324409
		-1.02967	0.0417364
		-0.532818	1.0675
		-0.909805	-0.247537
		-0.496659	0.41556
		-0.369306	0.726786
		-0.406595	1.02541
		-0.592298	-0.13304
		-0.592426	1.39403
		-0.513214	-0.140028
		-1.18886	-0.338329
		-0.796634	-0.271707
		-0.165147	0.306311
		-0.564029	-0.492798
		-0.379872	4.62678
		-0.850823	-0.0880331
		-0.987878	-0.853911
		-0.589937	-0.328983
		-0.723282	0.521679
		-0.462826	-0.0867509
		-0.244739	-0.0771747
		-0.642912	-0.488644
		-0.37402	-0.140028
		-0.692639	-0.250974
		-0.564189	-0.140028
		-0.398435	0.118774
		-0.512436
		-0.143397
		-0.189389	0.432218
		-0.0327513	-0.920712
		-0.918308	-0.215097
		-0.82399	-0.342375
		-0.932477	0.4819
		-0.298107	0.0154711
		-0.0460618	-0.296017
		-0.37402	-0.0709517
		-0.306311	-0.767156
		-0.197384	-0.446201
		-1.10815	1.65522
		-0.547427	-0.193782
		-0.139754	-0.554233
		0.112903	0.108155
		-1.17052	-0.282008
		-0.171994	3.16387
		-0.367829	-0.0656381
		-0.516265	0.294057
		-0.456668	0.0980196
		-0.240193	2.98435
		0.346523	0.0266926
		-0.293546	-0.35182
		-0.0927831	-0.725394
		-0.560235	1.26882
		0.631872	0.515643
		0.222703	2.13541
		-0.354382	-0.200885
		-0.25205	2.09167
		-0.482754	0.469092
		0.25358	-0.0586738
		-1.16842	0.0303697
		0.254189	0.0192513
		0.10471	-0.376027
		0.0154711	3.43457
		0.291474
		0.105996	0.384112
		0.186754	0.831778
		0.885361	1.51275
		0.358317	0.41463
		0.336319	4.67025
		1.35949
		-0.0743382	5.53864
		0.37387	1.44075
		1.02351	4.05615
		0.515118	0.416677
		0.836466	1.0754
		2.29912	0.521745
		0.895889	2.31942
		1.13639	0.165427
		0.795075	2.51956
		1.60539	1.63038
		5.23906	4.51358
		1.10581	0.649487
		1.81077	3.00671
		1.121	1.27031
		1.89306	5.85742
		1.63903	0.0950253
		2.07714	2.2573
		2.11164	0.641066
		3.73635	3.27955
		11.2773	2.01478

## Sheet: Figure 6c
Figure 6c
		Infield	Outfield
	AP response (z-score)	-1.44436	0.216921
		-1.29139	-0.0655191
		-1.13613	-0.479354
		-1.12564	1.87099
		-0.977679	-0.448829
		-0.970966	-0.389815
		-0.947779	-0.484053
		-0.927895
		-0.864415	-0.288481
		-0.834919	-0.581394
		-0.82646	-0.375151
		-0.822972	0.278301
		-0.806636	-0.171878
		-0.803263	-0.156925
		-0.787259	-0.504745
		-0.754908	-0.668513
		-0.753102	-0.325791
		-0.748921	-1.248
		-0.678687	-0.0342073
		-0.674819	1.44023
		-0.665133	-0.644251
		-0.662179	-0.27785
		-0.659639	0.0289726
		-0.65044	-0.501751
		-0.644824	-0.591111
		-0.640469	-0.382335
		-0.639056	0.226716
		-0.635275	-0.610402
		-0.62802	-0.262307
		-0.620749	-0.779166
		-0.607586	-0.312834
		-0.607339	1.71643
		-0.604705	-0.484961
		-0.604027	-0.755094
		-0.586368	-0.657847
		-0.582393	-0.588555
		-0.581289	-0.381286
		-0.580294	-0.336306
		-0.577762	-0.460117
		-0.56528	-0.152447
		-0.533429	-0.524096
		-0.526512	0.798834
		-0.52279	-0.117595
		-0.509922	-0.525342
		-0.506654	0.168151
		-0.49661	0.123071
		-0.490143	0.567756
		-0.466976	-0.288518
		-0.447977	-0.262534
		-0.432924	0.478699
		-0.425682	0.347155
		-0.422197	-0.0928995
		-0.419754	-0.469619
		-0.407098	-0.293353
		-0.399539	-0.319648
		-0.389481	-0.328002
		-0.365032	-0.521735
		-0.360116	-0.690033
		-0.350852	3.23752
		-0.349177	-0.392737
		-0.329204	-0.974001
		-0.323756	-0.130742
		-0.315609	-0.11076
		-0.313528	-0.101872
		-0.313175	-0.0467955
		-0.311827	-0.568465
		-0.31083	-0.189481
		-0.296112	-0.654516
		-0.293353	-0.221508
		-0.291966	-0.0384635
		-0.288429
		-0.283369
		-0.254343	1.21238
		-0.232197	-0.782771
		-0.231132	-0.519139
		-0.207027	-0.226875
		-0.201959	-0.24868
		-0.194155	0.191379
		-0.180676	-0.358798
		-0.180437	0.0501882
		-0.171363	-0.400108
		-0.168752	-0.35468
		-0.144301	1.3793
		-0.13788	-0.136811
		-0.133931	-0.57585
		-0.128759	0.152635
		-0.0925352	-0.274131
		-0.0864832	3.16631
		-0.0684915	0.0771472
		-0.0405591	0.119354
		-0.0189128	-0.0804655
		0.0109041	0.612933
		0.0214365	0.301833
		0.0560865	-0.305083
		0.0643442	-0.669867
		0.0680932	1.20582
		0.0849915	0.480284
		0.147055	1.01882
		0.154144	-0.498735
		0.162024	2.44802
		0.193278	0.380581
		0.207883	-0.215446
		0.267112	-0.57629
		0.369453	-0.371246
		0.376185	-0.581144
		0.391377	0.746337
		0.398591
		0.449471	0.611946
		0.495086	0.726218
		0.538864	2.38195
		0.567018	0.0137845
		0.709579	1.63254
		0.751049
		0.867266	2.75736
		1.08633	1.002
		1.10351	3.29458
		1.12875	-0.0257283
		1.1455	0.612972
		1.24686	1.35274
		1.34743	1.10393
		1.68338	0.193496
		1.685	0.552797
		1.71373	2.4999
		1.86659	3.80714
		1.89308	0.989063
		2.02696	4.20643
		2.11981	1.9746
		2.3201	1.26331
		2.68125	0.434543
		3.28504	3.81137
		3.92371	1.84396
		6.53958	2.5578
		14.2513	1.87069

## Sheet: Figure 6d
Figure 6d
		Distance from AP (pre) (cm)	Distance from AP (post) (cm)
		-36	-34
		-38	-42
		0	-14
		-36	-36
		-26	-34
		26	-32
		-8	-18
		30	26
		-38	-44
		-84	-86
		80	74
		22	24
		-90	94
		4	-14
		-90	-92
		-76	-92
		18	-8
		-78	-82
		82	80
		86	80
		2	58
		58	50
		18	20
		-76	-84
		12	22
		-80	84
		-28	-50
		42	40
		-46	-52
		-12	-18
		22	14
		-56	-66
		-14	-92
		-56	-60
		-18	-20
		-86	-86
		20	-2
		70	74
		-10	-46
		30	34
		26	28
		68	62
		-18	-18
		18	16
		-12	-24
		20	18
		56	54
		30	28
		42	-58
		-82	-78
		-72	-76
		34	52
		8	-6
		-40	-46
		80	40
		34	32
		-82	30
		-76	-34
		-64	-78
		22	20
		-88	-78
		-46	50
		-72	14
		52	50
		-50	-56
		-56	-80
		50	50
		-78	-24
		-18	-38
		-12	72
		-20	-32
		-18	40
		-88	64
		68	14
		58	-58
		-82	-58
		94	94
		-36	-44
		20	20
		-14	-42
		30	38
		68	64
		-16	-12
		-34	-86
		64	60
		2	8
		-80	-86
		64	62
		-20	-26
		36	28
		-12	-14
		32	32
		-22	-46
		42	14
		36	32
		44	42
		40	42
		76	72
		60	32
		-62	-80
		-92	-32
		-52	-22
		-90	12
		-34	-46
		-24	26
		-10	10
		-8	-36
		-2	-34
		-16	84
		-86	-4
		-22	88
		64	34
		-8	-14
		30	14
		8	12
		-72	38
		-10	28
		-16	36
		-72	0
		-56	72
		58	48
		-52	-52
		-2	0
		2	48
		-46	-48
		46	40
		76	76
		-86	4
		62	66
		52	56
		46	50
		58	58
		-56	86
		-50	-52
		-54	-52
		-88	-94
		-58	-28
		52	52
		-36	-86
		-78	-64
		-92	86
		-70	-74
		-10	-6
		-36	60
		-38	-72
		-16	-14
		-32	72
		76	72
		-86	-92
		68	70
		56	56
		30	20
		82	54
		-82	-20
		-8	30
		-90	-88
		36	38
		90	82
		68	70
		0	22
		94	90
		-26	-24
		-56	58
		86	94
		46	20
		6	16
		-2	72
		34	38
		-70	-78
		68	72
		-4	-44
		-64	36
		40	52
		82	36
		28	30
		-52	84
		-46	-4
		64	-30
		42	50
		58	38
		20	42
		86	86
		-68	-68
		-86	-82
		74	-26
		-6	-16
		-60	-60
		38	-68
		-16	40
		-26	-30
		-72	-62
		-46	-24
		-64	-50
		-88	-82
		56	62
		-60	-72
		2	-14
		94	-80
		-34	-26
		52	50
		24	34
		-26	-26
		-70	-20
		44	46
		-66	-64
		-18	-16
		46	46
		46	46
		28	12
		24	46
		-60	-34
		56	58
		28	12
		18	90
		28	40
		28	18
		62	10
		-4	-2
		6	-6
		-24	-26
		-12	-54
		62	62
		-22	-24
		64	-24
		40	12
		-58	6
		-94	90
		94	88
		-2	2
		-62	-68
		-30	-22
		58	-76
		26	28
		-92	-6
		16	-30
		-82	94
		18	20
		16	-44
		-22	28
		90	-94
		92	80
		58	48
		-84	-72
		50	20
		-76	-54
		90	90
		24	24
		4	16
		-6	58
		64	-12
		20	-26
		-72	-62
		-20	60
		18	-24
		-46	-20
		-34	-40
		-76	-64
		-42	-52
		-94	28
		-52	20
		32	30
		92	34
		38	28
		-18	54
		-22	-22
		-44	-6
		-28	-36
		-8	-18
		84	86
		44	36
		86	86
		4	2
		-68	-68
		-2	-8
		-94	18
		10	66
		-8	-10
		-70	-88
		22	-6
		-82	92
		-92	-92
		66	-14
		34	30
		-10	-10
		-56	-8
		88	-10
		-80	-46
		-10	-64
		-72	94
		82	78
		70	-62
		-72	10
		12	18
		-12	12
		-72	16
		56	48
		44	26
		30	50
		-50	-52
		-46	-92
		36	-46
		-2	14
		68	82
		-58	-68
		-36	-36
		10	8
		10	10
		-28	-46
		24	-24
		88	76
		26	34
		-58	-56
		-40	-42
		56	58
		-18	-22
		-62	-62
		-92	-94
		76	-48
		-18	-18
		-60	-64
		42	-54
		-94	92
		-90	-94
		22	22
		82	72
		-90	-88
		-80	-72
		86	80
		-6	-4
		-42	0
		24	22
		62	-16
		-80	44
		-70	84
		-36	-36
		-64	-20
		-72	-78
		-64	10
		64	-72
		-82	-90
		-6	-14
		-88	-90
		-94	94
		-2	-2
		-56	-54
		86	-78
		-78	-82
		-94	6
		-52	0
		-62	-94
		-54	28
		-90	-90
		-76	68
		90	-94
		-18	-16
		-10	-8
		42	34
		22	18
		90	88
		-6	-2
		6	-12
		40	-38
		82	84
		50	44
		-14	-16
		-88	-14
		-4	-6
		-72	-38
		-72	56
		48	0
		-82	-72
		-4	-8
		6	4
		-92	-88
		-36	-34
		92	94
		-46	-44
		-94	94
		-90	94
		-62	-68
		-10	-16
		-10	-16
		-52	-50
		-94	-30
		14	-10
		-48	-48
		94	-94
		66	-82
		-4	-4
		30	24
		-22	-16
		40	44
		-62	-62
		30	28
		46	44
		76	78
		-32	-16
		36	58
		-88	-86
		-30	-32
		28	28
		-76	-72
		-76	-76
		-50	-48
		-78	-78
		-92	-92
		62	50
		-94	-68
		22	-38
		22	44
		-62	-60
		72	74
		38	34
		-46	26
		80	84
		94	94
		22	24
		-10	-18
		-66	-66
		-78	-84
		-70	-10
		64	66
		-58	-58
		50	48
		14	20
		-90	-86
		-54	-76
		88	82
		-74	-90
		68	60
		78	74
		-70	44
		86	16
		-30	-28
		4	6
		84	-90
		-90	94
		2	-2
		84	82
		78	74
		-58	-58
		70	64
		72	76
		36	92
		18	16
		86	-84
		-56	92
		90	70
		56	-50
		-56	-58
		92	-92
		32	40
		18	26
		74	80
		28	28
		84	80
		40	42
		32	32
		-50	-66
		70	-40
		56	60
		76	76
		76	76
		76	76
		72	-78
		50	44
		34	46
		-36	-60
		48	-4
		-68	-72
		-24	-36
		-24	-34
		-82	-86
		44	42
		72	68
		8	-18
		30	16
		-60	-66
		20	18
		70	68
		58	50
		76	66
		-56	-48
		54	62
		-46	-52
		-74	-68
		82	58
		-46	-48
		64	58
		-80	-84
		-82	-80
		-94	86
		92	92
		74	74
		72	70
		-30	72
		34	54
		26	34
		22	94
		74	72
		74	74
		-80	78
		-86	42
		78	80
		-2	-8
		-4	78
		-90	-20
		-6	82
		-80	-70
		30	42
		76	72
		-28	-30
		-54	-54
		22	20
		62	50
		22	4
		60	62
		-16	72
		-18	-86
		-88	94
		88	-62
		66	-90
		52	58
		92	90
		90	-48
		94	86
		-40	-60
		74	66
		-86	-90
		-16	-2
		-46	-40
		-42	-44
		92	84
		-82	62
		78	-88
		-94	-92
		88	94
		-20	48
		48	-24
		74	-94
		50	-34
		80	78
		-6	-94
		94	-36
		-62	-64
		2	2
		6	-22
		76	76
		-62	-60
		-82	-80
		90	74
		80	78
		-34	-84
		-18	-24
		-48	10
		-66	-66
		-66	-70
		-66	86
		-28	2
		-30	-40
		-4	6
		62	82
		92	88
		94	80
		2	14
		40	6
		-28	-60
		88	0

[truncated: 22 more sheets: Figure 6e, Figure 7b, Figure 7e, Figure 8b, Figure 8d, Figure 8e, Suppl Fig1c, Suppl Figure 1g, Suppl Figure 1h, Suppl Fig1i, Suppl Figure 2b, Suppl Figure 2c, Suppl Figure 3b, Suppl Figure 3c, Suppl Figure 4a, Suppl Figure 4e, Suppl Figure 6b, Suppl Figure 7b, Suppl Figure 9a, Suppl Figure 9c …]
